# Supplementary material for: The Effects of Hormones and Vaginal Microflora on the Glycome of the Female Genital Tract: Cervical-Vaginal Fluid
Source: PLoS One. 2016 Jul 20;11(7):e0158687. doi: 10.1371/journal.pone.0158687 (PMC4954690; doi:10.1371/journal.pone.0158687)
Supplement: S2 Table — (XLSX) [file pone.0158687.s002.xlsx]

## Sheet: Sheet1
Labcode	Newgroup
1	iud
2	ocp						Legend.	Table S2. Original data. Sheet 1 of 2:Laboratory number and group designations. (day of cycle)
3	iud
4	iud
5	pre-menopausal (1-14)
6	pre-menopausal (1-14)
7	pre-menopausal (15-28)
8	pre-menopausal (1-14)
9	iud
10	iud
11	iud
12	pre-menopausal (1-14)
13	iud
14	ocp
15	iud
16	iud
17	pre-menopausal (15-28)
18	depo
19	iud
20	pre-menopausal (15-28)
21	ocp
22	iud
23	iud
24	iud
25	ocp
26	iud
27	pre-menopausal (15-28)
28	pre-menopausal (15-28)
29	ocp
30	post-menopausal
31	post-menopausal
32	ocp
33	ocp
34	ocp
35	ocp
36	iud
37	pre-menopausal (15-28)
38	ocp
39	pre-menopausal (1-14)
40	iud
41	depo
42	iud
43	pre-menopausal (15-28)
44	pre-menopausal (1-14)
45	iud
46	depo
47	iud
48	pre-menopausal (15-28)
49	pre-menopausal (15-28)
50	pre-menopausal (1-14)
51	iud
52	depo
53	post-menopausal
54	pre-menopausal (1-14)
55	depo
56	pre-menopausal (15-28)
57	pre-menopausal (1-14)
59	post-menopausal
60	ocp
61	pre-menopausal (15-28)
62	iud
63	pre-menopausal (1-14)
64	pre-menopausal (1-14)
65	pre-menopausal (15-28)
66	iud
68	pre-menopausal (1-14)
69	pre-menopausal (15-28)
70	pre-menopausal (15-28)
71	pre-menopausal (15-28)
72	ocp
73	pre-menopausal (1-14)
74	pre-menopausal (15-28)
75	pre-menopausal (1-14)
76	ocp
77	ocp
78	post-menopausal
79	iud
80	post-menopausal
81	post-menopausal
82	depo
83	post-menopausal
84	iud
85	pre-menopausal (1-14)
86	post-menopausal
87	post-menopausal
88	ocp
89	post-menopausal
90	pre-menopausal (15-28)
91	ocp
92	ocp
93	pre-menopausal (1-14)
94	pre-menopausal (1-14)
95	iud
96	pre-menopausal (15-28)
97	post-menopausal
99	post-menopausal
100	ocp
101	ocp
102	post-menopausal
103	ocp
104	iud
105	pre-menopausal (15-28)
106	post-menopausal
107	depo
108	pre-menopausal (15-28)
109	post-menopausal
110	ocp
111	pre-menopausal (1-14)
112	iud
113	pre-menopausal (15-28)
114	pre-menopausal (15-28)
115	ocp
116	pre-menopausal (15-28)
117	pre-menopausal (15-28)
118	iud
119	depo
120	ocp
121	ocp
122	ocp
123	post-menopausal
124	pre-menopausal (15-28)
125	pre-menopausal (15-28)
126	depo
127	pre-menopausal (1-14)
128	depo
129	pre-menopausal (1-14)
130	depo
131	post-menopausal
133	ocp
134	depo
135	depo
136	pre-menopausal (1-14)
137	depo
138	depo
139	post-menopausal
140	depo
141	pre-menopausal (15-28)
142	ocp
143	pre-menopausal (1-14)
144	pre-menopausal (1-14)
145	pre-menopausal (1-14)
146	depo
147	pre-menopausal (1-14)
148	pre-menopausal (1-14)
149	depo
150	depo
151	post-menopausal
152	depo
153	post-menopausal
154	depo
155	depo
156	depo
157	post-menopausal
158	depo
159	post-menopausal
160	depo
161	post-menopausal
162	post-menopausal
163	post-menopausal
164	depo
165	depo
166	depo
167	post-menopausal
168	post-menopausal
169	post-menopausal

## Sheet: Sheet2
Gscore	Sialidase	α-fucosidase	α-galactosidase	α-galactosidase	α-glucosidase	β-glucosidase	Maackia amurensis	Sambucus nigra	Griffithsin	Human serum abumin	MUC1	MUC4	MUC5AC	MUC7
normal	0	0.0128306	0.0539265	0.0480115	0.00552507	0.00115107	0.234192	0.088177	230.599	0.0565675	0.09075	0.375142	0.102	0.041		Legend.	Table S2. Original data. Sheet 2:Enzyme activities (ng hydrolysed/min/ng protein) ELISA results and Lectin Binding (ng bound per ng protein)
normal	0	0.0123663	0.0117462	0.00974058	0.0688397	0.000249566	0.122336	0.100854	173.634	0.0579869	0.146735	0.524719	0.138	0.068
normal	0	0.00989174	0.0116815	0.010694	0.0836581	0.000274966	0.166219	0.141097	210.373	0.0701767	0.195897	0.49072	0.17	0.059			Gram stain score: 1-4 = normal, 5-6 = intermediate and 7-10 = bacterial vaginosis.
normal	0	0.00651468	0.000118222	7.36875e-05	0.0379734	0.000256087	0.387954	0.514019	24.4531	0.0559962	0.226266	0.506093	0.32	0.095
normal	0	0.00998472	0.000207805	0.000183009	0.0927617	0.000241104	0.399131	0.170662	178.786	0.0653561	0.129651	0.438826	0.173	0.035
intermediate	0	0.012878	0.00244411	0.00192207	0.175277	0	0.173621	0.139828	500	0.0684018	0.380342	0.557959	0.262	0.082
normal	0	0.0035985	0	0	0.569137	0	0.097838	0.093756	212.397	0.0631634	0.165918	0.398959	0.152	0.06
bv	0.0496733	0.0147214	0	0	0.221001	0	0.25888	0.289855	128.409	0.0619921	2.69555	0.694483	0.604	0.175
normal	0	0.0108618	0	0	0.294016	0	0.454718	0.343799	184.95	0.059032	0.326392	0.679082	0.388	0.098
normal	0	0.04839	0.0371365	0.0317969	0.40944	0.000556804	0.1543	0.087609	120.848	0.0611861	0.119347	0.358551	0.13	0.043
normal	0	0.00699722	0.00437776	0.00332226	0.055287	0.00111642	0.190887	0.140189	243.747	0.0654597	0.335477	0.72378	0.202	0.141
intermediate	0	0.000499504	0	0	0.00934307	0.00011536	0.261506	0.176801	56.0753	0.0649658	0.202403	0.559486	0.168	0.115
normal	0	0.00667766	0.0129008	0.0123844	0.074262	0	0.202942	0.137873	216.248	0.0616047	0.241412	0.56769	0.214	0.087
normal	0	0.0109988	0	0	0.0965669	0	0.161391	0.132616	194.581	0.0679776	0.328182	0.729009	0.161	0.141
normal	0	0.0057809	0	0	0.0569045	0	0.195042	0.146391	105.208	0.0666915	0.293145	0.502803	0.221	0.111
intermediate	0	0.0167955	0.0430955	0.0145102	0.7113	0.0157775	0.225796	0.176529	174.803	0.0617988	0.381443	0.500463	0.199	0.064
normal	0	0.0226372	0.0884424	0.0536907	0.0186721	0.00568052	0.209591	0.137524	195.058	0.0594133	0.207383	0.486129	0.159	0.059
normal	0	0.0159399	0	0	0.424473	0	0.260847	0.115246	174.803	0.0580776	0.219663	0.428644	0.178	0.067
normal	0	0.0162786	0	0	0.406437	0	0.161663	0.134777	200.072	0.0644415	0.996812	0.517016	0.161	0.115
normal	0	0.0144859	0.0536484	0.0197115	0.308663	0	0.138578	0.0844	28.1432	0.0671732	0.209954	0.2843	0.177	0.057
normal	0	0.00230479	0.0962411	0.0771799	0.0207347	0	0.148605	0.096339	186.245	0.0628119	0.318965	0.472397	0.192	0.063
intermediate	0	0	0	0	0.0940376	0	0.145564	0.131745	285.087	0.0669535	1.06707	0.609304	0.228	0.165
normal	0	0	0.00880247	0.0106143	0.543446	0	0.122728	0.101245	236.235	0.0618763	0.381538	0.43041	0.201	0.157
bv	0	0.0100598	0	0	0.104895	0	0.248439	0.074473	79.8287	0.0617169	0.212467	0.400264	0.169	0.074
normal	0	0.00606566	0	0	0.689105	0	0.187204	0.097972	272.95	0.0642494	0.588307	0.498397	0.239	0.208
intermediate	0.00514892	0	0	0.030683	0	0.00325092	0.105444	0.089905	258.291	0.0641528	0.301512	0.389689	0.152	0.127
bv	0.00514039	0	0	0.0190173	0	0.00420152	0.179433	0.148062	120.982	0.0681934	0.193808	0.308331	0.235	0.063
normal	0.00843663	0.00611691	0.00238772	0.432424	0.00271072	0.0718773	0.058475	0.06248	500	0.0681515	3.75392	0.732942	0.191	0.172
	0.00456488	0	0	0.151666	0	0.00328823	0.12425	0.112166	268.169	0.0713755	0.597915	0.55311	0.242	0.127
intermediate	0.00272775	0.00730304	0.00105527	0.150908	0	0.102714	0.068431	0.083977	166.371	0.0653818	0.291373	0.376451	0.161	0.088
normal	0	0	0	0	0	0	0.107777	0.353512	14.2028	0.0646797	0.159791	1.707	0.147	0.342
normal	0	0.00118714	0.00139475	0.00142954	0.0860368	0	0.139596	0.099371	258.291	0.0647271	0.343793	0.551931	0.196	0.097
normal	0	0.0118827	0.0297523	0.01469	0.251462	0	0.242654	0.205582	126.113	0.06161	0.293866	0.457621	0.279	0.174
normal	0	0	0	0	0.0442561	0	0.147075	0.105186	207.481	0.0652892	0.336239	0.367608	0.158	0.157
intermediate	0	0.000600946	0	0	0.0113644	0	0.220755	0.091963	66.8788	0.0703755	1.07458	0.5537	0.213	0.102
bv	0.0143165	0.00339465	0	0	0.152534	0	0.171566	0.161757	67.5699	0.0667343	0.395938	0.724849	0.316	0.167
normal	0	0.00313753	0	0	0.0230231	0	0.143437	0.123297	292.538	0.0674729	1.28457	0.751656	0.289	0.182
bv	0.173904	0.0106406	0.00997814	0.0105017	0.425809	0.00482906	0.083607	0.115419	13.1373	0.0662907	1.46601	0.826418	0.277	0.296
normal	0	0.00259654	0.0141758	0.0102217	0.0093881	0	0.109724	0.12921	195.132	0.061232	0.160473	0.419961	0.163	0.082
normal	0	0.00239019	0	0	0.058641	0	0.167578	0.18865	132.48	0.0647271	0.153908	0.381669	0.198	0.092
intermediate	0	0.0130813	0	0	0.307652	0	0.096767	0.140104	195.254	0.0639257	0.26204	0.344251	0.153	0.123
normal	0	0.00571044	0	0	0.160216	0	0.234234	0.178135	19.1112	0.0689783	0.246874	0.31394	0.17	0.09
intermediate	0	0.00517955	0	0	0.0282959	0	0.158648	0.176468	9.76302	0.0725689	0.295214	0.24729	0.316	0.221
bv	0.093083	0.00641708	0	0	0.101806	0	0.169498	0.22937	47.6012	0.0783571	45.6847	0.8172	0.543	0.638
normal	0	0.0014914	0.00801626	0.00626787	0.101379	0	0.104438	0.088999	186.325	0.073034	0.359379	0.381669	0.179	0.111
normal	0	0.00746855	0	0	0.113145	0	0.119375	0.109631	283.817	0.0734778	0.270452	0.326206	0.175	0.104
bv	0.102088	0.0113596	0.0241706	0.0169285	0.359887	0.00138878	0.08112	0.10848	36.6351	0.0907671	0.700932	0.544249	0.252	0.16
bv	0.00248713	0.00791426	0	0	0.140446	0	0.094494	0.085275	161.319	0.081648	0.325957	0.350263	0.269	0.126
intermediate	0	0.00414393	0	0	0.0414374	0	0.14856	0.093877	264.31	0.0763465	0.324471	0.327246	0.181	0.133
intermediate	0.174653	0.0148389	0.0141846	0.00752797	0.704871	0	0.072651	0.093478	18.986	0.0848386	1.47492	0.584042	0.224	0.215
normal	0	0.0378758	0	0	0.0979472	0	0.12805	0.155092	245.821	0.0692202	0.836998	0.600018	0.219	0.192
normal	0	0.0121197	0	0	0.323788	0	0.18805	0.310665	173.553	0.0801982	0.431276	0.56423	0.29	0.186
normal	0	0.0154678	0.0179346	0.0174208	1.51368	0	0.18821	0.156191	155.255	0.0826384	0.296527	0.464446	0.176	0.15
normal	0	0.0192643	0.0123265	0.0110553	0.0110966	0	0.163955	0.116193	253.199	0.102514	0.256128	0.406004	0.155	0.147
normal	0	0.00609818	0.00289891	0.00277352	0.121772	0	0.199534	0.107346	272.218	0.0810506	0.373322	0.513213	0.19	0.146
intermediate	0.00466631	0.00886805	0	0	0.0954401	0	0.234013	0.304512	38.8323	0.07737	0.41846	0.296236	0.281	0.134
normal	0	0.00922795	0	0	0.000625284	0	0.285512	0.235378	121.488	0.0860577	0.854552	0.63043	0.232	0.19
intermediate	0.0663509	0.0217741	0.0330939	0.0169586	0.0795585	0.0380747	0.145297	0.119524	300.46	0.0822987	0.794877	0.572623	0.276	0.239
normal	0	0.0132213	0	0	0.0926503	0	0.093896	0.100401	140.768	0.0933832	0.141615	0.279607	0.102	0.081
normal	0	0.00507613	0	0	0.201454	0	0.113533	0.206547	161.007	0.0658243	0.127049	0.438844	0.272	0.166
normal	0	0.00385459	0.000254174	0	0.217234	0	0.087866	0.1048	241.164	0.079357	0.35688	0.541708	0.14	0.171
normal	0	0.00400308	0.0171787	0.0132164	0.454601	0	0.172172	0.185247	188.709	0.0728939	0.366238	0.57353	0.376	0.321
bv	0	0.00537042	0.026228	0.0281631	0.0555298	0	0.107726	0.076287	69.1284	0.0896116	0.561672	0.479719	0.352	0.307
normal	0.139757	0.00580108	0.00915624	0.00687915	0.157657	0	0.190342	0.146226	197.421	0.0846588	0.349774	0.483594	0.206	0.178
normal	0	0.00234938	0	0	0.0227617	0	0.118439	0.167009	210.855	0.0851503	0.329614	0.543433	0.297	0.217
bv	0.24998	0.00418489	0.0031775	0.00290055	0.107303	0	0.107251	0.07422	116.379	0.0824794	0.464358	0.600412	0.244	0.273
normal	0	0.0116888	0	0	0.0779832	0	0.197348	0.142918	196.098	0.0907593	0.526976	0.728316	0.267	0.363
normal	0	0.00679363	0	0	0.108775	0	0.172998	0.115539	197.421	0.0815794	0.350835	0.5239	0.168	0.229
normal	0	0.00393747	0	0	0.0474385	0	0.140599	0.430754	96.0867	0.0832752	0.224621	1.32441	0.426	0.701
normal	0	0.00603433	0	0	0.0877402	0	0.221032	0.33208	170.983	0.0755389	0.233401	0.539989	0.282	0.229
bv	0.0752983	0.00464839	0	0	0.0962119	0	0.216631	0.202341	155.84	0.0887467	0.395145	0.831923	0.378	0.334
bv	0.10565	0.00331555	0.00351466	0.00299883	0.41562	0	0.140406	0.124114	47.0129	0.100028	1.27998	1.44057	0.462	0.714
intermediate	0.002317	0.00379642	0	0	0.0324726	0	0.138205	0.380244	210.484	0.0935088	0.786334	0.928365	0.293	0.425
normal	0	0.00283708	0	0	0.280364	0	0.154706	0.179553	149.237	0.0859338	0.453582	0.76094	0.268	0.375
intermediate	0	0.00577766	0	0	0.371092	0	0.230698	0.215727	130.553	0.0886504	0.429017	0.635946	0.225	0.216
normal	0	0.00410696	0	0	0.14409	0	0.166813	0.248372	188.001	0.0746987	0.176229	0.450552	0.252	0.107
normal	0	0.0090799	0	0	0.314528	0	0.154083	0.242613	77.9238	0.0822799	0.260495	0.527159	0.129	0.182
intermediate	0	0.00619368	0	0	0.0142537	0	0.110468	0.241082	122.343	0.077822	0.10134	0.716602	0.143	0.323
bv	0.0351159	0.0159424	0.0015434	0.000856798	1.05474	0	0.136934	0.197473	500	0.0711266	0.443877	0.61103	0.289	0.603
normal	0	0.00625435	0.0285495	0.0287226	0.240018	0	0.195957	0.198558	173.92	0.0619052	0.311786	0.386258	0.291	0.264
intermediate	0	0.00813466	0	0	0.00470971	0	0.09788	0.167103	50.4474	0.0640023	0.117205	0.643391	0.078	0.689
intermediate	0.00268135	0.00850588	0	0	0.159472	0	0.125074	0.169583	171.287	0.0696043	0.277757	0.559176	0.248	0.208
normal	0	0.00420423	0	0	0.139749	0	0.149824	0.143131	500	0.0893038	0.471792	0.395957	0.22	0.298
intermediate	0	0.00217356	0	0	0.000158069	0	0.097559	0.331952	51.0502	0.0773925	0.069285	0.572466	0.105	0.296
intermediate	0	0.00131556	0	0	0.00197488	0	0.093182	0.298656	30.8697	0.066165	0.054104	0.501877	0.069	0.275
normal	0	0.00633759	0	0	0.224251	0	0.170439	0.133169	146.897	0.068999	0.195665	0.287179	0.128	0.121
intermediate	0.000418314	0.00252681	0	0	0.0241508	0	0.1419	0.21365	188.865	0.0690665	0.271166	0.552636	0.271	0.333
bv	0.0260833	0	0.00339431	0.00182837	0.627719	0	0.136445	0.163102	164.244	0.0699383	0.424706	0.482586	0.255	0.228
normal	0	0.0130767	6.3979e-05	0.000284542	0.212083	0	0.182419	0.169583	89.8745	0.0708643	0.396105	0.63489	0.27	0.339
normal	0	0.00559903	0.00155866	0.00111543	0.210804	0	0.161341	0.195332	120.114	0.0641491	0.2902	0.405848	0.225	0.153
normal	0	0.0122855	0	0	0.121877	0	0.312459	1.02858	82.7557	0.069134	0.174197	0.289944	0.487	0.243
normal	0	0.00848332	0.038499	0.0299918	0.989994	0	0.240762	0.139007	500	0.0861635	0.435534	0.520955	0.234	0.23
intermediate	0.0158026	0.00282236	0	0	0.0298907	0	0.169144	0.209997	74.7077	0.0764237	0.379051	0.338641	0.286	0.185
normal	0	0.0108485	0	0	0	0	0.595999	0.398881	115.986	0.0788247	0.248631	0.375394	0.226	0.155
intermediate	0	0.00594668	0	0	0	0	0.135272	0.266428	68.7915	0.0689314	0.247373	0.332929	0.138	0.132
intermediate	0	0.00403601	0	0	0	0	0.139946	0.304463	44.1838	0.0659523	0.215223	0.650372	0.102	0.267
normal	0	0.00510809	0	0	0	0	0.206987	0.111774	500	0.0770305	4.76673	0.347364	0.402	0.168
normal	0	0.00422979	0	0	0.0560668	0	0.215608	0.169856	163.15	0.0853025	2.13769	0.520122	0.298	0.527
bv	0	0.00277328	0	0	0.00298966	0	0.21052	0.308242	77.3788	0.0886641	0.366194	0.888359	0.45	0.637
normal	0	0.00609506	0	0	0.0902892	0	0.352997	0.198629	84.7574	0.0869401	0.481078	0.521046	0.21	0.456
intermediate	0.00955548	0.00549132	0	0	0.100883	0	0.3629	0.342013	30.549	0.0868841	0.730443	0.485451	0.384	0.236
normal	0	0.00461696	0	0	0.113838	0	0.202855	0.11053	163.514	0.0900364	0.385766	0.653908	0.193	0.203
normal	0.000937406	0.00486347	0.000104958	0	0.0538535	0	0.127868	0.185609	274.86	0.0908527	0.277855	0.635291	0.248	0.258
bv	0.0492172	0.0115098	0.00570278	0.00480063	0.650217	0.000159677	0.13167	0.111061	132.875	0.104717	0.93008	0.63073	0.268	0.27
normal	0	0.000536335	0.0208602	0.0145965	0.0098061	0	0.235284	0.13648	78.7753	0.0693966	0.198946	0.319058	0.239	0.119
normal	0	0.00880507	0.00477357	0.00315303	0.00348887	0	0.374637	0.206059	280.627	0.0806971	0.551222	0.443709	0.183	0.546
normal	0	0.00480075	0.00595493	0.00296108	0.315364	0	0.129755	0.115064	160.618	0.0787601	0.308084	0.358578	0.187	0.386
normal	0.00486885	0.0112011	0.011644	0.011343	0.0882738	0.0053853	0.537074	0.469683	198.486	0.0777735	0.431877	0.412822	0.25	0.245
normal	0.00282209	0.00760497	0.00327078	0.00346882	0.179611	0.00323264	0.238245	0.205214	200.538	0.074602	0.434637	0.511896	0.429	0.182
normal	0.00309536	0.00615156	0.00368409	0.00384752	0.127702	0.00340888	0.363324	0.348323	238.552	0.0827075	0.520637	0.61394	0.424	0.277
normal	0.00231383	0.00663395	0.00232172	0.0024467	0.140374	0.00234681	0.18068	0.202708	258.952	0.09868	0.511619	0.564427	0.247	0.321
normal	0.00167161	0.00504003	0.00288589	0.0030295	0.200425	0.00328897	0.19669	0.110124	194.217	0.0902001	0.242173	0.367139	0.213	0.121
normal	0	0.000627898	0	0	0.0189625	0	0.120043	0.07926	304.956	0.087164	0.402101	0.389944	0.175	0.145
normal	0	0	0	0	0.109227	0	0.144207	0.177164	101.297	0.0932195	0.498549	0.39782	0.215	0.228
normal	0	0.0073114	0	0	0.142146	0	0.281587	0.132329	234.457	0.0887193	0.412439	0.244332	0.204	0.227
normal	0	0.0051518	0	0	0.227513	0	0.291403	0.127748	292.897	0.0828243	4.20957	0.366317	0.293	0.211
normal	0	0.00483513	0	0	0.521324	0	0.196357	0.127525	122.229	0.0809956	0.361621	0.3028	0.266	0.325
normal									500
normal	0	0.0120951	0	0	0.325143	0	0.313087	0.196027	23.7616	0.0521643	0.296144	0.107671	0.393	0.147
bv	0.146187	0.0344193	0.0373689	0.0283212	0.733432	0.00721085	0.073029	0.061374	8.90255	0.0658113	1.71372	0.443251	0.171	0.201
normal	0	0.00972873	0	0	0.116822	0	0.569425	0.746128	14.9842	0.0640235	0.320421	0.368787	0.425	0.207
normal	0	0.00544159	0.0333032	0.0206641	0.127423	0	0.195859	0.170793	500	0.0651993	0.807286	0.840809	0.302	0.261
bv	0.0765421	0.0150945	0.00430107	0.00339064	0.0730782	0	0.099585	0.076311	22.0838	0.0677378	4.09073	0.448139	0.378	0.172
bv	0.0770927	0.00650584	0.00401684	0.00311162	0.299263	0	0.201936	0.192678	23.8643	0.0838507	1.1347	0.560418	0.238	0.181
intermediate									500
intermediate	0	0.00542152	0.00118521	0.000651354	0.266273	0	0.153087	0.145718	213.337	0.0708544	0.405514	0.411263	0.248	0.151
intermediate	0.00466309	0.0100549	0	0	0.194579	0	0.495554	0.85435	43.6194	0.064925	0.54874	0.47539	0.4	0.437
bv	0.0443442	0.00867523	0.00348024	0.00889956	0.198686	0.00555764	0.100038	0.113802	6.35639	0.0562823	0.378594	0.246659	0.404	0.204
normal	0	0.00818884	0.00427389	0.00347581	0.618873	0	0.322267	0.148191	61.1772	0.0658788	0.401536	0.497616	0.22	0.208
intermediate	0	0.00440034	0	0	0.239012	0	0.166488	0.171831	500	0.067476	0.477939	0.947636	0.25	0.277
bv	0.177308	0.00484918	0.00757657	0.0166154	0.998161	0	0.066693	0.074122	105.5	0.066816	1.31206	1.61342	0.224	0.28
intermediate	0.0364007	0.0078341	0.00279224	0.00235922	0.223366	0	0.251942	0.318084	46.5808	0.0628198	1.22084	0.500184	0.264	0.094
normal	0	0.01124	0.000618706	0.000532731	0.476862	0	0.220015	0.328817	54.4003	0.0729297	0.253843	0.309095	0.171	0.075
normal	0	0.747177	0	0	5.96358	0.0493601	0.140031	0.195048	82.0172	0.065404	0.59578	0.485693	0.168	0.146
bv	0	0.0145041	0	0	0.239866	0	0.15205	0.198717	112.777	0.0666832	0.570831	0.540465	0.178	0.119
bv	0.103069	0.00232512	0.012341	0.011416	0.340768	0.00228665	0.106384	0.127504	59.1132	0.0734088	9.80003	0.813218	0.255	0.234
normal	0	0.00767751	0	0	0.684591	0	0.325476	0.393637	18.0967	0.069157	0.440554	0.424293	0.205	0.251
normal	0	0.00494984	0	0	0.0671895	0	0.210737	0.242807	156.487	0.0752354	0.504151	0.653105	0.275	0.348
normal	0	0.46439	0.162368	0.15734	12.8573	0.0500615	0.309433	0.382833	163	0.0565819	0.555216	0.803201	0.267	0.119
intermediate	0	0.00843508	0	0	0.2555	0	0.257976	0.355211	165.076	0.0705679	1.70425	1.27979	0.36	0.229
intermediate	0.0504496	0.00467786	0	0	0.167482	0.000293497	0.168775	0.21688	253.227	0.0656012	0.787933	1.71657	0.366	0.387
normal	0	0.00606366	0.0997212	0.0871749	1.05033e-05	0	0.222293	0.322487	196.014	0.0536998	0.33628	0.537087	0.267	0.217
normal	0	0.00935912	0	0	0.267742	0	0.304486	0.527934	25.9142	0.059865	0.697003	0.490823	0.228	0.158
bv	0.12248	0.00507993	0.0239141	0.0149123	0.315206	0.0056328	0.09879	0.171083	242.324	0.0807762	20.7723	2.11519	0.307	0.525
bv	0.152773	0.011197	0.0670877	0.0214181	0.282505	0.00247227	0.125376	0.194246	12.3306	0.0714514	3.34834	0.858082	0.327	0.56
normal	0	0.00788537	0	0	0.090225	0	0.218604	0.35941	258.316	0.0641182	0.421316	0.43986	0.313	0.378
intermediate	0	0.00697677	0	0	0.00420632	0	0.16347	0.350071	21.5785	0.0601959	0.439874	1.83316	0.12	0.399
normal	0	0.00667369	0	0	0.00642526	0	0.193695	0.18651	238.912	0.0542543	0.883222	0.868782	0.266	0.169
bv	0.0588663	0.00722904	0.000565263	0.000116735	0.291953	0	0.221151	0.449737	28.745	0.0534911	0.756466	1.80995	0.21	0.249
normal	0	0.0093413	0.00280165	0.00214495	0.161998	0.00409028	0.211824	0.260798	500	0.0621676	0.797843	1.25342	0.352	0.313
normal	0	0.00872288	0	0	0.104117	0	0.527103	0.297647	165.309	0.0642476	0.632751	0.706706	0.329	0.205
normal	0	0.00400964	0	0	0.184138	0	0.269877	0.107863	437.084	0.0669471	0.431602	0.766487	0.248	0.177
normal	0	0.0135912	0	0	0.176974	0	0.319488	0.150128	426.971	0.072836	0.636598	0.634114	0.242	0.169
normal	0	0.00860935	0	0	0.370611	0	0.184251	0.215039	354.512	0.0624289	0.636598	0.814292	0.253	0.172
normal	0	0.000967	0	0	0.0823643	0	0.243701	0.059639	386.135	0.0666913	0.979492	0.928596	0.291	0.29
bv	0.049772	0.00555221	0.00201544	0.00150765	1.15989	0	0.126988	0.113691	133.689	0.0630804	1.64147	0.973642	0.355	0.284
intermediate	0	0.00374447	0	0	0.00178284	0	0.162679	0.088896	27.5283	0.0579312	0.257377	0.56776	0.185	0.143
intermediate	0	0.00133417	0	0	4.80605e-06	0	0.187073	0.122464	226.473	0.061119	0.497651	0.619901	0.257	0.153
intermediate	0	0.00390702	0	0	0.00353308	0	0.167795	0.262157	16.9765	0.0537969	0.602948	0.853907	0.202	0.167
normal	0	0	0.0152755	0.00547809	0.0405861	0	0.407228	0.308506	144.909	0.0570601	0.251841	0.414642	0.296	0.176
bv	0.102659	0.00249473	0.0128779	0.0104167	0.122911	0	0.115956	0.080527	9.86858	0.0650539	1.1136	0.818772	0.295	0.192
bv	0.222163	0.0124223	0.0543687	0.0341893	0.963487	0.0100712	0.111049	0.06738	36.2681	0.0704619	2.81203	1.4658	0.313	0.232
normal	0.00168866	0.0217526	0.0465967	0.057854	0.0149695	0.00272345	0.163742	0.231352	124.783	0.0611087	0.779558	0.77214	0.279	0.182
normal	0.00061741	0.0114609	0.00136651	0.00134177	0.0187085	0.00160892	0.226647	0.543862	218.487	0.0729868	0.300718	1.49973	0.232	0.228
intermediate	0.00295439	0.019257	0.0107471	0.00978935	0.608235	0.00558421	0.142071	0.12363	500	0.0699961	0.685003	0.647376	0.277	0.135
